# Supplementary material for: Metabolomic Study of High-Fat Diet-Induced Obese (DIO) and DIO Plus CCl4-Induced NASH Mice and the Effect of Obeticholic Acid
Source: Metabolites. 2021 Jun 10;11(6):374. doi: 10.3390/metabo11060374 (PMC8230384; doi:10.3390/metabo11060374)
Supplement: Supplementary file 1 [file metabolites-11-00374-s001.zip]

Archive with 1 entries (1 files):
- metabolites-1233466-supplementary.pdf
